# Supplementary material for: SOX11 Is Regulated by EGFR-STAT3 and Promotes Epithelial–Mesenchymal Transition in Head and Neck Squamous Cell Carcinoma
Source: Cells. 2026 Jan 4;15(1):84. doi: 10.3390/cells15010084 (PMC12785246; doi:10.3390/cells15010084)
Supplement: Supplementary file 1 [file cells-15-00084-s001.zip]

Archive with 1 entries (1 files):
- cells-3978577-supplementary.pdf
